# Supplementary material for: Relative Efficacy of Vitamin D2 and Vitamin D3 in Improving Vitamin D Status: Systematic Review and Meta-Analysis
Source: Nutrients. 2021 Sep 23;13(10):3328. doi: 10.3390/nu13103328 (PMC8538717; doi:10.3390/nu13103328)
Supplement: Supplementary file 1 [file nutrients-13-03328-s001.zip]

Archive with 1 entries (1 files):
- nutrients-1374331-supplementary.pdf
